# Supplementary material for: Identification and experimental validation of BMX as a crucial PANoptosis‑related gene for immune response in Spinal Cord Injury
Source: PLoS One. 2025 Jul 15;20(7):e0328002. doi: 10.1371/journal.pone.0328002 (PMC12262871; doi:10.1371/journal.pone.0328002)
Supplement: S1 Table — (XLSX) [file pone.0328002.s001.xlsx]

## Sheet: Sheet1
PANoptosis Genes
TNF
TNFRSF1A
TRADD
TRAF2
TRAF5
RIPK1
BIRC2
BIRC3
XIAP
RBCK1
RNF31
SHARPIN
SPATA2L
SPATA2
CYLD
FADD
CASP8
CFLAR
RIPK3
CYBB
CAMK2A
CAMK2D
CAMK2B
CAMK2G
SLC25A4
SLC25A5
SLC25A6
SLC25A31
PPID
VDAC1
VDAC2
VDAC3
GLUD2
GLUD1
GLUL
PYGL
PYGM
PYGB
MAPK8
MAPK10
MAPK9
FTH1
FTL
PLA2G4E
PLA2G4A
JMJD7-PLA2G4B
PLA2G4B
PLA2G4C
PLA2G4D
PLA2G4F
ALOX15
CAPN1
CAPN2
SMPD1
MLKL
PGAM5
DNM1L
NLRP3
PYCARD
CASP1
IL1B
CHMP2A
CHMP2B
CHMP3
RNF103-CHMP3
CHMP4B
CHMP4A
CHMP6
VPS4B
VPS4A
CHMP1B
CHMP1A
CHMP5
CHMP7
TRPM7
IL1A
IL33
HMGB1
TNFSF10
TNFRSF10A
TNFRSF10B
FASLG
FAS
FAF1
IFNA1
IFNA2
IFNA4
IFNA5
IFNA6
IFNA7
IFNA8
IFNA10
IFNA13
IFNA14
IFNA16
IFNA17
IFNA21
IFNB1
IFNG
IFNAR1
IFNAR2
IFNGR1
IFNGR2
JAK1
JAK2
JAK3
TYK2
STAT1
STAT2
STAT3
STAT4
STAT5A
STAT5B
STAT6
IRF9
EIF2AK2
TLR4
TICAM2
TICAM1
TLR3
ZBP1
USP21
SQSTM1
HSP90AA1
HSP90AB1
TNFAIP3
PARP2
PARP3
PARP4
BID
BAX
AIFM1
H2AX
H2AC20
H2AC12
H2AC1
H2AW
H2AB3
H2AC8
H2AC4
MACROH2A2
MACROH2A1
H2AC19
H2AJ
H2AB1
H2AC17
H2AC18
H2AC11
H2AC21
H2AZ2
H2AC7
H2AZ1
H2AC15
H2AC6
H2AC13
H2AC14
H2AC16
H2AB2
PPIA
BCL2
BAK1
TP63
GZMB
GSDMD
GSDME
IRF1
CASP5
TP53
IL18
CASP3
CHMP4C
IRF2
CYCS
CASP4
ELANE
CASP10
CASP9
CASP7
CHUK
PRKAR2B
PPP3R2
PPP3CC
PPP3R1
MYD88
BAD
IRAK4
IKBKB
CASP6
AKT1
AKT2
AKT3
CHP2
ATM
ENDOG
NFKB1
NFKBIA
PIK3R5
IKBKG
IL3RA
IL3
RELA
ENDOD1
APAF1
PRKX
CSF2RB
TNFRSF10D
NGF
TNFRSF10C
MAP3K14
IL1RAP
IRAK2
IL1R1
IRAK1
PIK3R3
BCL2L1
IRAK3
PRKACA
PRKACB
PRKACG
PPP3CB
PPP3CA
PIK3CA
PIK3CB
DFFA
DFFB
PIK3CD
PRKAR1A
PRKAR2A
PRKAR1B
EXOG
PIK3CG
NTRK1
PIK3R1
PIK3R2
CHP1
PMAIP1
JUN
BCL2L11
MCL1
SPTAN1
DIABLO
BIK
CDKN1A
GADD45A
DDIT3
CDKN1B
GSN
EGR3
CD44
IGFBP6
PRF1
DAP
CCND1
BTG3
F2R
SATB1
BNIP3L
TNFRSF12A
CREBBP
RHOB
GPX3
PDGFRB
TSPO
CCND2
TIMP1
CTNNB1
HSPB1
ADD1
TIMP2
BTG2
TIMP3
LEF1
GPX1
BCL10
IGF2R
CDC25B
AIFM3
CD38
HGF
CLU
ATF3
LGALS3
LUM
LMNA
GADD45B
CDK2
RETSAT
SMAD7
SOD1
PTK2
ENO2
HMOX1
IER3
BCL2L10
CD2
GCH1
MMP2
TAP1
PLAT
APP
BRCA1
ROCK1
PSEN1
DCN
PSEN2
SOD2
BMF
EREG
KRT18
TGFB2
WEE1
RARA
CD14
CD69
PEA15
DNAJC3
CASP2
CTH
PLCB2
BMP2
HMGB2
PLPPR4
H1-0
TGFBR3
EBP
TXNIP
ANKH
RHOT2
GSTM1
GSR
BGN
GNA15
MGMT
PPT1
F2
IL6
SC5D
IFITM3
RNASEL
EMP1
CAV1
ANXA1
TOP2A
ISG20
SLC20A1
MADD
PPP2R5B
BCAP31
ERBB3
NEDD9
SAT1
PDCD4
BCL2L2
FEZ1
ERBB2
DNAJA1
DAP3
DPYD
NEFH
PAK1
FDXR
GPX4
ETF1
CCNA1
GUCY2D
AVPR1A
PSMB1
PSMC4
VIM
DAPK2
CDH1
PSMA4
DSG2
PRKCQ
PSME4
ARHGAP10
TP73
PKP1
PSMC5
PPP1R13B
DYNLL1
PSME1
CLSPN
PSMD5
DSP
PSMD8
MAPK1
PSMC6
PSMA3
PSMC1
PSMB5
ACIN1
PSMA6
PSME2
PSMA7
E2F1
PSMD10
BMX
STK24
MAPK3
PSMD7
TJP1
BBC3
CARD8
PSMA2
UNC5B
PSMD3
SEPTIN4
KPNB1
C1QBP
PSMD11
YWHAE
PSMD9
LMNB1
UNC5A
KPNA1
TFDP2
PSMD14
TJP2
H1-3
H1-1
PSMF1
PSMB2
SEM1
YWHAH
PSMA1
PSME3
YWHAQ
STK26
DSG3
DSG1
APC
DBNL
NMT1
PSMB7
UACA
PSMB6
PSMA5
TP53BP2
RPS27A
CDKN2A
GAS2
APIP
UBC
LY96
PSMA8
APPL1
PSMD4
PSMB4
PSMC2
OMA1
PSMD6
PRKCD
YWHAZ
PSMC3
YWHAB
DAPK3
H1-4
FNTA
AVEN
YWHAG
UBB
PSMD1
PSMD2
SFN
PLEC
MAGED1
PAK2
H1-5
PSMD13
MAPT
DCC
H1-2
DAPK1
PSMD12
OCLN
TFDP1
OPA1
PSMB8
PSMB10
UBA52
PSMB11
PSMB9
DYNLL2
PSMB3
MTOR
ITGA5
CRYBA1
STK11
MAP3K7
CEACAM6
ITGB1
TLE1
NTRK2
PTRH2
BRMS1
ANKRD13C
CEACAM5
TSC2
SNAI2
NOTCH1
SIK1
CHEK2
PDK4
MYBBP1A
TLE5
SRC
ZNF304
